# Supplementary material for: TMEM115: a promising marker for glioma immunotherapy and prognosis
Source: Front Immunol. 2025 Jun 9;16:1598499. doi: 10.3389/fimmu.2025.1598499 (PMC12183186; doi:10.3389/fimmu.2025.1598499)
Supplement: Supplementary file 4 [file Table1.xlsx]

## Sheet: Sheet1
U87MG	shNC	shNC	shNC	shTMEM115 1#	shTMEM115 1#	shTMEM115 1#	shTMEM115 2#	shTMEM115 2#	shTMEM115 2#
Invasion	139	128	126	55	52	47	107	63	69
Migration	222	164	180	93	84	85	151	101	102
U251	shNC	shNC	shNC	shTMEM115 1#	shTMEM115 1#	shTMEM115 1#	shTMEM115 2#	shTMEM115 2#	shTMEM115 2#
Invasion	82	67	77	42	40	47	42	37	54
Migration	176	175	208	104	98	86	135	118	101
U87MG-cck8	shNC	shNC	shNC	shTMEM115 1#	shTMEM115 1#	shTMEM115 1#	shTMEM115 2#	shTMEM115 2#	shTMEM115 2#
0h	0.6429	0.6913	0.6246	0.6681	0.638	0.6167	0.6415	0.6419	0.6213
24h	0.8781	0.8258	0.8834	0.8058	0.8227	0.8386	0.8497	0.8444	0.8096
48h	1.1339	1.1065	1.0345	0.871	0.8943	0.7943	1.042	1.026	1.0205
72h	1.4339	1.5293	1.4403	0.8639	0.9045	0.9617	0.9557	0.9334	0.9614
96h	1.7801	1.6525	1.7597	1.0274	1.113	0.9702	0.9954	1.032	0.9688
U251-cck8	shNC	shNC	shNC	shTMEM115 1#	shTMEM115 1#	shTMEM115 1#	shTMEM115 2#	shTMEM115 2#	shTMEM115 2#
0h	0.5677	0.5972	0.6095	0.5338	0.5833	0.5156	0.5371	0.5554	0.5148
24h	0.7899	0.721	0.677	0.537	0.5848	0.5287	0.5678	0.6026	0.6198
48h	1.1578	1.1725	1.2383	0.8446	0.8316	0.8783	1.2787	1.1307	1.1675
72h	1.9932	1.9894	1.8909	1.1404	1.1647	1.1339	1.9093	1.8573	1.9414
96h	3.1549	2.8694	3.1403	2.0478	1.9891	2.0755	2.6592	2.3591	2.6437
