# Supplementary material for: TMEM115: a promising marker for glioma immunotherapy and prognosis
Source: Front Immunol. 2025 Jun 9;16:1598499. doi: 10.3389/fimmu.2025.1598499 (PMC12183186; doi:10.3389/fimmu.2025.1598499)
Supplement: Supplementary file 5 [file Table2.xlsx]

## Sheet: Sheet1
U87MG	shNC	shNC	shNC	shTMEM115 1#	shTMEM115 1#	shTMEM115 1#	shTMEM115 2#	shTMEM115 2#	shTMEM115 2#
TMEM115	54242.5	52388	52183.3	31558.3	27908.7	30409.3	28642	34288.9	30485.1
ACTB	45672.3	51180.9	47538.9	47813.5	38787.4	50539.7	35605.7	50367.2	45472.6
	1.18765	1.02358	1.0977	0.66003	0.71953	0.601691	0.804424	0.680778	0.670408
	1	0.861859	0.924262	0.555747	0.605845	0.506624	0.677326	0.573216	0.564484
U251	shNC	shNC	shNC	shTMEM115 1#	shTMEM115 1#	shTMEM115 1#	shTMEM115 2#	shTMEM115 2#	shTMEM115 2#
TMEM115	52656.8	59095.8	66866.6	48491.6	41170.9	38420.8	36282.1	43189.2	58387.2
ACTB	42985.9	45338	59744.2	53574	46006.7	44874.5	42065.4	50557.3	58976.7
	1.22498	1.30345	1.11921	0.905132	0.89489	0.856184	0.862516	0.854263	0.990004
	1	1.06406	0.91366	0.738896	0.730535	0.698938	0.704107	0.69737	0.808181
															46290.5	63219.2
