# Supplementary material for: TMEM115: a promising marker for glioma immunotherapy and prognosis
Source: Front Immunol. 2025 Jun 9;16:1598499. doi: 10.3389/fimmu.2025.1598499 (PMC12183186; doi:10.3389/fimmu.2025.1598499)
Supplement: Supplementary file 6 [file Table3.xlsx]

## Sheet: Sheet1
	ID	ID	grade-spss	score最新	Death	Month	2021-New Histological type	2021-Histo-Type	gender	age	CD68+CD163	PD-L1 CANCER	IDH1 score	CD68	ID-merge	Grade	Month	TMZ	Radiotheray
6	F9	6F9	3	47	1	30	astrocytoma, IDH mut	1	1	1	0.1	224	263	1.89	6F9	4	30	0	0
4	C5	4C5	3	80	1	45	astrocytoma, IDH mut	1	0	0	40.66	261	259	42.88	4C5	4	45	1	1
3	A6	3A6	2	42	1	51	astrocytoma, IDH mut	1	1	0	0	207	96	19.9	3A6	3	51	1	1
7	E6	7E6	3	68	1	13	astrocytoma, IDH mut	1	1	0	6.38	283	241	11.63	7E6	4	13	1	1
1	D3	1D3	1	37	0	96	astrocytoma, IDH mut	1	0	0	0.07	4	205	0.68	1D3	2	96	0	0
3	C1	3C1	1	23	1	45	astrocytoma, IDH mut	1	0	0	0.03	263	262		3C1	2	45	0	0
5	A5	5A5	1	61	1	11	Pleomorphic xanthoastrocytoma	4	0	0	0.68	290	189	3.28	5A5	2	11	0	0
2	F8	2F8	3	82	1	6	GBM, IDH wt	3	1	1	1.61	157	188	14.23	2F8	4	6	0	0
3	D10	3D10	2	43	1	14	astrocytoma, IDH mut	1	1	0	0.08			15.14	3D10	3	14	0	0
1	F1	1F1	2	30	1	32	oligodendroglioma, IDH mut	2	1	1	10.73	194	13	13.64	1F1	3	32	0
2	G8	2G8	3	3	1	5	astrocytoma, IDH mut	1	1	1	0.5	214	203	5.44	2G8	4	5	1	1
2	C8	2C8	2	40	1	6	astrocytoma, IDH mut	1	1	0	0.41	180	267	1.23	2C8	3	6	0	0
1	B3	1B3	2	48	1	12	astrocytoma, IDH mut	1	1	0	1.25	163	295	23.52	1B3	3	12	0	0
2	E7	2E7	1	13	0	76	astrocytoma, IDH mut	1	1	0	0.5	61	300	7.38	2E7	2	76	1	1
3	E6	3E6	3	46	1	28	astrocytoma, IDH mut	1	1	1	27.65	292	272	21.48	3E6	4	28	0	0
2	C3	2C3	1	54	1	8	astrocytoma, IDH mut	1	1	0	0.98	130	233	0.78	2C3	2	8	0	0
2	B1	2B1	2	42	1	8	astrocytoma, IDH mut	1	1	0	0.96	271	70	9.17	2B1	3	8	0	0
5	C1	5C1	2	73	1	10	astrocytoma, IDH mut	1	1	1	0			2.03	5C1	3	10	0	0
4	F1	4F1	1	13	0	60	oligodendroglioma, IDH mut	2	0	0	0	114	285	3.6	4F1	2	60	1	1
2	A2	2A2	3	8	1	5	GBM, IDH wt	3	1	1	0.14	110	126	2.61	2A2	4	5	0	0
3	D2	3D2	3	88	1	38	astrocytoma, IDH mut	1	0	1	6.09	273	269	13.78	3D2	4	38	0	0
6	E9	6E9	3	87	1	34	astrocytoma, IDH mut	1	0	0	0.01	127	300	6.79	6E9	4	34	0	0
3	B6	3B6	3	82	1	6	astrocytoma, IDH mut	1	0	1	6.11	248	264	22.99	3B6	4	6	0	0
5	A9	5A9	3	13	1	14	GBM, IDH wt	3	1	0	0.25	264		4.63	5A9	4	14	0	0
6	B10	6B10	1	0	0	46	Pilocytic astrocytoma	4	1	0	0	234	278	8.78	6B10	1	46	0	0
3	B3	3B3	1	2	0	71	Pilocytic astrocytoma	4	0	0	0	189	237	11.57	3B3	1	71	0	0
6	E3	6E3	3	83	1	12	astrocytoma, IDH mut	1	0	0	0.72	243	227	20.15	6E3	4	12	0	0
3	C9	3C9	1	60	1	42	astrocytoma, IDH mut	1	1	0	0.05			9.98	3C9	2	42	0	1
5	D3	5D3	3	43	1		astrocytoma, IDH mut	1	0	0	2.75	138	161	9.92	5D3	4		0	0
5	A4	5A4	3	82	1	23	astrocytoma, IDH mut	1	1	0	0.04	198	223	0.88	5A4	4	23	1	1
6	B4	6B4	3	87	1	11	astrocytoma, IDH mut	1	1	1	1.88	293	296	8.5	6B4	4	11	1	1
5	A6	5A6	3	25	1	26	GBM, IDH wt	3	0	0	0.43	264	281	27.22	5A6	4	26	0	0
4	G2	4G2	3	78	1	17	astrocytoma, IDH mut	1	1	0	0.14	154	139	7.43	4G2	4	17	1	1
4	G6	4G6	2	78	1	20	astrocytoma, IDH mut	1	0	1	0.48	229	226	30.18	4G6	3	20	0	1
4	E10	4E10	2	48	1	14	astrocytoma, IDH mut	1	1	1	0	145	272	1.91	4E10	3	14	0	0
5	A3	5A3	1	43	0	51	astrocytoma, IDH mut	1	1	0	0.02		120	2.95	5A3	2	51	0	0
2	C5	2C5	3	45	1	7	astrocytoma, IDH mut	1	0	1	52.95	273	264	44.31	2C5	4	7	0	0
1	F5	1F5	2	61	1	60	astrocytoma, IDH mut	1	0	0	1.48	124	299	4.35	1F5	3	60	0	0
3	B7	3B7	3	89	1	6	astrocytoma, IDH mut	1	1	1	20.11	281	184	53.89	3B7	4	6	0	0
1	D2	1D2	1	87	1	11	astrocytoma, IDH mut	1	0	0	25.81	155	269	22.66	1D2	2	11	0	0
6	D10	6D10	2	56	1	39	astrocytoma, IDH mut	1	1	0	0.05	280	295	16.23	6D10	3	39	0	0
3	A4	3A4	3	20	1	3	astrocytoma, IDH mut	1	0	1	1.12	189	244	5.66	3A4	4	3	0	0
6	A1	6A1	3	70	1	5	astrocytoma, IDH mut	1	0	0	0	230	210	1.16	6A1	4	5	0	0
4	A6	4A6	3	75	1	10	astrocytoma, IDH mut	1	1	0	2.02	265	251	4.28	4A6	4	10	1	1
7	E2	7E2	3	30	1	26	astrocytoma, IDH mut	1	0	1	11.68	273	255	8.4	7E2	4	26	0	0
1	E2	1E2	3	67	1	1	GBM, IDH wt	3	1	1	2.04	82	192	2.01	1E2	4	1	0	0
3	D6	3D6	3	4	0	67	astrocytoma, IDH mut	1	0	0	2.74	188	241	7.38	3D6	4	67	0	0
2	F5	2F5	3	78	1	7	astrocytoma, IDH mut	1	1	0	65.58	219	278	52.56	2F5	4	7	0	0
6	B1	6B1	1	18	1	94	astrocytoma, IDH mut	1	1	0	0	183	115	3.46	6B1	2	94	0	0
5	E8	5E8	2	87	1	3	astrocytoma, IDH mut	1	1	1	3.69		142	39.46	5E8	3	3	0	0
1	A2	1A2	1	13	0	100	Pilocytic astrocytoma	4	1	0	0	98	15	4.07	1A2	1	100	0	0
4	A9	4A9	3	35	1	6	astrocytoma, IDH mut	1	1	1	0.16	227	298	0.99	4A9	4	6	0	0
3	D5	3D5	3	89	1	10	astrocytoma, IDH mut	1	1	1	2.56	246	289	9.32	3D5	4	10	0	0
4	A5	4A5	1	22	0	57	oligodendroglioma, IDH mut	2	0	0	0.01	45	299	1.25	4A5	2	57	0	0
2	A6	2A6	2	54	0	77	oligodendroglioma, IDH mut	2	1	0	0.46	204	289	0.56	2A6	3	77	0	0
1	C1	1C1	1	69	1	60	Pilocytic astrocytoma	4	0	0	0.04	119	298	8.12	1C1	1	60	0	0
5	F1	5F1	3	20	1	20	GBM, IDH wt	3	1	0	0.01	294	298	3.44	5F1	4	20	0	0
1	A3	1A3	2	24	1	7	astrocytoma, IDH mut	1	0	1	0.21	56	30	6.47	1A3	3	7	0	0
6	D8	6D8	2	84	1	30	oligodendroglioma, IDH mut	2	1	0	0.01	203	225	8.7	6D8	3	30	0	1
1	C5	1C5	3	50	1	6	astrocytoma, IDH mut	1	1	1	1.16	144	206	15.35	1C5	4	6	0	0
7	G1	7G1	3	30	1	3	GBM, IDH wt	3	1	1	0	292	209	10.83	7G1	4	3	0	0
3	A8	3A8	3	68	1	6	astrocytoma, IDH mut	1	1	1	0.47		158		3A8	4	6	0	0
6	E8	6E8	2	81	1	20	astrocytoma, IDH mut	1	1	1	0	48	238	3.42	6E8	3	20	0	0
5	A1	5A1	3	85	1	4	GBM, IDH wt	3	0	1	0.05	267	154	13.14	5A1	4	4	0	0
2	E2	2E2	3	7	1	3	astrocytoma, IDH mut	1	0	1	43.87	230	211	43.21	2E2	4	3	0	0
4	E6	4E6	3	63	1	22	astrocytoma, IDH mut	1	1	0	16.94	218	220	17.72	4E6	4	22	1	1
2	D10	2D10	2	78	1	27	astrocytoma, IDH mut	1	0	0	0.11				2D10	3	27	0	1
3	G10	3G10	3	54	1	25	astrocytoma, IDH mut	1	0	0	0.08		53	6.76	3G10	4	25	0	0
6	C2	6C2	2	89	1	2	astrocytoma, IDH mut	1	0	1	0.77	274	124	9.29	6C2	3	2	0	0
6	E4	6E4	3	73	1	9	GBM, IDH wt	3	0	1	2.42	198	259	5.24	6E4	4	9	0	0
5	D5	5D5	1	59	0	37	Pilocytic astrocytoma	4	0	0	0.94	282	122	10.54	5D5	2	37	0	0
7	E8	7E8	2	91	1	11	oligodendroglioma, IDH mut	2	1	0	0.17	297	260	8.17	7E8	3	11	0	0
7	C4	7C4	3	90	0	68	astrocytoma, IDH mut	1	1	1	11.17	285	195	16.59	7C4	4	68	0	0
7	B5	7B5	1	35	1	18	astrocytoma, IDH mut	1	0	0	0.33	175	129	2.63	7B5	2	18	0	0
6	F10	6F10	2	23	0	95	astrocytoma, IDH mut	1	0	0	0.87		288	6.55	6F10	3	95	0	0
5	G1	5G1	1	14			astrocytoma, IDH mut	1	0	0	0.02	127	105	4.7	5G1	2		0	0
2	E6	2E6	3	73	1	1	astrocytoma, IDH mut	1	1	0	0.93	223	286	4.4	2E6	4	1	0	0
3	C2	3C2	1	0	1	13	astrocytoma, IDH mut	1	1	0	0	278	184	5.67	3C2	2	13	0	1
3	G9	3G9	2	25	0	61	oligodendroglioma, IDH mut	2	1	0	0.07	135	136	1.72	3G9	3	61	0	0
5	G6	5G6	3	42	1	4	GBM, IDH wt	3	1	1	3.88	242	200	25.01	5G6	4	4	1	1
6	D7	6D7	2	78	0	55	astrocytoma, IDH mut	1	0	0	0.32	170	192	6.59	6D7	3	55	0	0
3	C5	3C5	3	0	0	68	astrocytoma, IDH mut	1	0	1	2.52	263	281	6.78	3C5	4	68	0	0
2	C7	2C7	1	0	0	77	astrocytoma, IDH mut	1	0	0	0.56	50	300	2.91	2C7	2	77	1	1
3	C7	3C7	3	91	1	8	astrocytoma, IDH mut	1	0	1	0.82	270	205	23.46	3C7	4	8	0	0
7	C1	7C1	3	70	1	12	GBM, IDH wt	3	1	1	9.84	268	275	17.84	7C1	4	12	0	0
4	F10	4F10	3	53	1	13	GBM, IDH wt	3	1	1	0	242	247	6.82	4F10	4	13	0	0
7	D1	7D1	3	1	1	24	astrocytoma, IDH mut	1	1	1	2.93	254	221	3.51	7D1	4	24	0	0
5	B6	5B6	3	75	1	19	GBM, IDH wt	3	1	0	14.44			19.28	5B6	4	19	0	0
5	D4	5D4	3	86			astrocytoma, IDH mut	1	0	1	0.54	157	200	11.91	5D4	4		0	0
4	G1	4G1	2	40			astrocytoma, IDH mut	1	1	0	0	37	275	0.26	4G1	3
4	F3	4F3	2	58	1	43	astrocytoma, IDH mut	1	0	0	0.05	187	298	2.64	4F3	3	43	0	0
2	G4	2G4	2	5	0	78	astrocytoma, IDH mut	1	0	0	16.46	181	239	24.15	2G4	3	78	0	0
2	F9	2F9	3	14	1	5	astrocytoma, IDH mut	1	1	1	4.07	259	217	20.55	2F9	4	5	0	0
3	D9	3D9	2	84	1	14	astrocytoma, IDH mut	1	0	0	1.23	245			3D9	3	14	0	1
4	B4	4B4	3	65	1	3	GBM, IDH wt	3	1	1	14.74	262	193	16.82	4B4	4	3	0	0
2	A4	2A4	1	17	0	80	Pilocytic astrocytoma	4	0	0	0.5	108	268	4.54	2A4	1	80	0	0
2	A3	2A3	2	31	1	74	astrocytoma, IDH mut	1	0	0	0.02	205	104	0.65	2A3	3	74	0	0
5	G5	5G5	3	57	1	26	GBM, IDH wt	3	1	0	0.03	148	116	8.68	5G5	4	26	1	1
1	A6	1A6	1	0	0	92	astrocytoma, IDH mut	1	0	0	0.02	79	297	1.21	1A6	2	92	0	0
6	A4	6A4	2	0	1	31	astrocytoma, IDH mut	1	1	0	1.25	246	291	3.18	6A4	3	31	0	0
4	C7	4C7	3	64	0	55	GBM, IDH wt	3	1	0	0.19	268	182	10.08	4C7	4	55	1	1
1	C2	1C2	1	70	0	99	Pilocytic astrocytoma	4	0	0	6.26	40	54	16.75	1C2	1	99	0	0
1	E1	1E1	3	24	1	15	GBM, IDH wt	3	0	0	0.68		12	6.95	1E1	4	15	0	0
2	D3	2D3	3	75	1	5	astrocytoma, IDH mut	1	1	0	8.57	269	237	27.59	2D3	4	5	0	0
4	E9	4E9	2	65	1	35	astrocytoma, IDH mut	1	0	1	0	252	300	8.96	4E9	3	35	0	0
2	C2	2C2	2	18	0	62	astrocytoma, IDH mut	1	1	1	3.7	244	299	7.71	2C2	3	62	0	0
3	A7	3A7	2	13	0	65	oligodendroglioma, IDH mut	2	0	1	0.61	104	75	5.69	3A7	3	65	0	1
7	G7	7G7	3	67	1	17	astrocytoma, IDH mut	1	1	0	0.55	206	283	3.1	7G7	4	17	0	0
2	C4	2C4	1	36	0	79	oligodendroglioma, IDH mut	2	0	0	0.06	43	299	1.49	2C4	2	79	0	0
3	E9	3E9	3	78	1	17	astrocytoma, IDH mut	1	0	1	0.99	127	73	10.38	3E9	4	17	0	0
3	C4	3C4	3	90	1	1	astrocytoma, IDH mut	1	0	0	47.25	262	283	55.61	3C4	4	1	0	0
5	G3	5G3	1	23	0	42	astrocytoma, IDH mut	1	0	0	0	237	147	5.66	5G3	2	42	0	1
1	E5	1E5	1	55	0	100	oligodendroglioma, IDH mut	2	1	1	0	234	287		1E5	2	100	0	0
3	E1	3E1	3	0	1	7	astrocytoma, IDH mut	1	0	0	0.02	230	298		3E1	4	7	0	0
5	C5	5C5	3	34	1	8	astrocytoma, IDH mut	1	1	1	2.17	219	158	39.18	5C5	4	8	0	1
4	C3	4C3	3	48	1	15	GBM, IDH wt	3	0	0	3.64	131	174	14.09	4C3	4	15	1	1
4	B8	4B8	2	75	1	39	astrocytoma, IDH mut	1	1	0	0.04	254	300	2.7	4B8	3	39	0	1
3	F7	3F7	3	15	1	22	astrocytoma, IDH mut	1	0	1	0.13		286	4.76	3F7	4	22	0	0
6	F8	6F8	3	57	1	2	astrocytoma, IDH mut	1	1	0	0.51	154	278	6.92	6F8	4	2	0	0
7	E5	7E5	3	80	1	6	astrocytoma, IDH mut	1	0	1	2.81	286	283	13.65	7E5	4	6	0	0
7	G6	7G6	3	30	0	68	GBM, IDH wt	3	1	0	0.05		32	22.22	7G6	4	68	0	0
4	D4	4D4	3	86	0	58	astrocytoma, IDH mut	1	0	0	0.53	214	234	6.41	4D4	4	58	0	1
7	F3	7F3	3	75	1	8	astrocytoma, IDH mut	1	0	0	0.2	164	284	5.31	7F3	4	8	0	0
7	G3	7G3	3	85	1	9	GBM, IDH wt	3	1	0	0.02	214	69	12.99	7G3	4	9	0	0
3	F6	3F6	3	92	1	3	astrocytoma, IDH mut	1	0	1	2.76	284	42	13.73	3F6	4	3	0	0
6	F2	6F2	3	75	1	4	astrocytoma, IDH mut	1	0	1	0.19	158	237	2.66	6F2	4	4	0	0
4	D2	4D2	1	19			oligodendroglioma, IDH mut	2	0	0	0.34	292	291	5.29	4D2	2		0	0
5	F2	5F2	3	87	1	10	astrocytoma, IDH mut	1	0	0	0.04	143	223	12.86	5F2	4	10	1	0
5	F4	5F4	3	48	1	8	astrocytoma, IDH mut	1	1	0	0.4			4.74	5F4	4	8	0	0
1	B4	1B4	2	70	1	60	oligodendroglioma, IDH mut	2	1	0	3.4	157	233	8.68	1B4	3	60	0	0
3	D8	3D8	3	89	1	16	astrocytoma, IDH mut	1	1	1	22.11	252	274	30.15	3D8	4	16	0	0
7	G4	7G4	3	70	1	14	astrocytoma, IDH mut	1	1	1	2.03	220	256	51.41	7G4	4	14	0	0
3	E7	3E7	3	94	1	6	astrocytoma, IDH mut	1	0	0	34.67	258	85	41.09	3E7	4	6	0	0
6	C9	6C9	1	0	0	102	Pilocytic astrocytoma	4	1	0	0	23	91	1.45	6C9	1	102	0	0
2	B3	2B3	3	11	1	10	astrocytoma, IDH mut	1	1	1	11.07	210	142	7.82	2B3	4	10	0	1
3	F4	3F4	3	84	1	9	astrocytoma, IDH mut	1	1	0	0.91	261	292	6.42	3F4	4	9	0	0
5	E4	5E4	3	65	1	6	astrocytoma, IDH mut	1	1	0	8.27	135	154	15.44	5E4	4	6	0	0
5	E5	5E5	1	86	1	8	astrocytoma, IDH mut	1	0	0	0.31	268	122	9.08	5E5	2	8	1	1
6	F7	6F7	2	67	1	17	astrocytoma, IDH mut	1	1	0	0.73	276	140	24.14	6F7	3	17	0	1
1	F2	1F2	2	13	1	18	astrocytoma, IDH mut	1	0	0	0.44	268	297	7.59	1F2	3	18	0	0
2	G7	2G7	1	2	0	76	astrocytoma, IDH mut	1	0	0	0.06	14	298	1.88	2G7	2	76	0	0
4	E7	4E7	3	87	1	12	GBM, IDH wt	3	0	0	0.41	74	167	5.92	4E7	4	12	0	0
2	D8	2D8	2	32	0	76	astrocytoma, IDH mut	1	0	0	2.12	248	299	8.83	2D8	3	76	0	1
2	C1	2C1	3	37	1	14	astrocytoma, IDH mut	1	1	0	19.84	230	265	9.23	2C1	4	14	0	0
6	E2	6E2	1	57	1	2	astrocytoma, IDH mut	1	0	0	2.7	278	299	7.32	6E2	2	2	0	0
6	G4	6G4	3	65	1	10	astrocytoma, IDH mut	1	0	0	0.9	182	236	5.38	6G4	4	10	1	1
6	D5	6D5	3	7	0	90	astrocytoma, IDH mut	1	1	0	0.43	182	282	11.06	6D5	4	90	0	0
3	G8	3G8	3	10	0	63	astrocytoma, IDH mut	1	0	0	0.03	164	184	6.47	3G8	4	63	1	1
1	E6	1E6	3	62	1	7	astrocytoma, IDH mut	1	0	0	7.6	191	280		1E6	4	7	0	0
2	E1	2E1	3	87	1	14	GBM, IDH wt	3	1	1	4.56	190	137	6.16	2E1	4	14	0	0
4	E3	4E3	3	69	1	5	GBM, IDH wt	3	1	1	0.11	226	114	11.41	4E3	4	5	0	0
2	D2	2D2	1	28	0	81	oligodendroglioma, IDH mut	2	0	1	0.22	90	297	0.99	2D2	2	81	0	0
4	E8	4E8	3	41	1	11	astrocytoma, IDH mut	1	1	1	4.45	280	255	18.51	4E8	4	11	0	0
4	F5	4F5	3	59	1	6	GBM, IDH wt	3	1	1	3.49	284	258	18.21	4F5	4	6	0	0
3	E5	3E5	3	85	1	20	astrocytoma, IDH mut	1	1	0	15.54	261		21.07	3E5	4	20	0	0
3	C8	3C8	3	76	1	11	astrocytoma, IDH mut	1	0	0	6.39	227	229	38.99	3C8	4	11	0	0
1	A8	1A8	3	5	1	6	astrocytoma, IDH mut	1	0	1	0.33	151	274	1.75	1A8	4	6	0	0
5	E6	5E6	3	86	1	5	astrocytoma, IDH mut	1	0	0	2.43	207	179	21.13	5E6	4	5	0	1
7	B4	7B4	2	50	0	68	oligodendroglioma, IDH mut	2	1	0	0	182	299	13.67	7B4	3	68	1	1
7	C6	7C6	3	69	1	28	astrocytoma, IDH mut	1	1	0	0.98	278	300	1.37	7C6	4	28	0	1
1	F6	1F6	1	75	1	28	oligodendroglioma, IDH mut	2	1	0	0.4	263	299	18.05	1F6	2	28	0	0
7	D2	7D2	2	75	1	14	oligodendroglioma, IDH mut	2	0	0	3.17	153	112	7.13	7D2	3	14	0	0
3	D3	3D3	3	65	1	3	astrocytoma, IDH mut	1	0	0	13.62	280	272		3D3	4	3	0	0
2	B2	2B2	3	68	1	7	astrocytoma, IDH mut	1	1	1	0	159	148	9.85	2B2	4	7	0	0
3	F8	3F8	3	59	0	63	astrocytoma, IDH mut	1	0	0	4.65	256	189	16.94	3F8	4	63	0	0
6	A9	6A9	3	15	1	2	astrocytoma, IDH mut	1	1	0	0.64	193	151	10.74	6A9	4	2	0	0
6	F1	6F1	1	0	0	94	astrocytoma, IDH mut	1	0	0	0.33	129	141	0.8	6F1	2	94	0	0
5	B2	5B2	3	13	1	35	GBM, IDH wt	3	0	0	0.19		101	1.56	5B2	4	35	1	1
6	A2	6A2	3	53	1	15	GBM, IDH wt	3	1	0	0.65	156	153		6A2	4	15	0	0
5	D1	5D1	3	66	1	10	astrocytoma, IDH mut	1	1	0	0.1			14.97	5D1	4	10	0	0
4	D3	4D3	2	26	1	10	astrocytoma, IDH mut	1	1	0	0.58	295	294	4.37	4D3	3	10	0	0
2	B4	2B4	3	36	1	9	astrocytoma, IDH mut	1	1	0	9.8	276	244	15.44	2B4	4	9	0	0
1	D6	1D6	2	80	1	19	astrocytoma, IDH mut	1	1	0	1.18	149	297	2.08	1D6	3	19	0	0
2	A5	2A5	3	0	1	3	astrocytoma, IDH mut	1	1	1	3.18	216	174	5.79	2A5	4	3	0	0
1	B6	1B6	3	38	1	4	astrocytoma, IDH mut	1	1	0	1.33	196	297	8.89	1B6	4	4	0	0
6	A8	6A8	2	60	1	46	oligodendroglioma, IDH mut	2	1	0	0.04	241	294	3.69	6A8	3	46	0	0
1	F3	1F3	2	57	1	5	oligodendroglioma, IDH mut	2	0	1	1.25	106	297	6.78	1F3	3	5	0	0
2	A1	2A1	3	66	1	11	astrocytoma, IDH mut	1	1	1	0	165	64	2.77	2A1	4	11	0	1
6	C4	6C4	3	88	1	4	astrocytoma, IDH mut	1	1	0	1.02	285	295	1.92	6C4	4	4	0	1
3	G4	3G4	1	0	0	68	astrocytoma, IDH mut	1	1	0	0	160	281	0.79	3G4	2	68	0	1
5	F7	5F7	3	78	1	7	astrocytoma, IDH mut	1	1	0	1.11		274	6.19	5F7	4	7	0	0
4	G3	4G3	3	48	1	24	astrocytoma, IDH mut	1	0	1	21.56	257	178	55.63	4G3	4	24	0	0
6	B2	6B2	1	67	1	14	astrocytoma, IDH mut	1	1	0	0.22	223	190	0.59	6B2	2	14	0	0
2	E3	2E3	3	16	1	17	astrocytoma, IDH mut	1	1	1	16.07	238	261	20.57	2E3	4	17	0	0
4	C6	4C6	3	79	1	10	astrocytoma, IDH mut	1	1	1	8.12	283	203	13.03	4C6	4	10	0	0
7	G8	7G8	3	89	1	4	astrocytoma, IDH mut	1	1	1	0.66	284	250	18.92	7G8	4	4	0	0
3	B9	3B9	1	63	0	63	astrocytoma, IDH mut	1	0	0	4.96			19.1	3B9	2	63	0	0
7	G2	7G2	1	60	0	44	oligodendroglioma, IDH mut	2	0	0	0	289	285	1.69	7G2	2	44	0	0
5	G9	5G9	3	58	1	5	astrocytoma, IDH mut	1	1	1	2.6		292	7.27	5G9	4	5	0	0
