# Supplementary material for: TMEM115: a promising marker for glioma immunotherapy and prognosis
Source: Front Immunol. 2025 Jun 9;16:1598499. doi: 10.3389/fimmu.2025.1598499 (PMC12183186; doi:10.3389/fimmu.2025.1598499)
Supplement: Supplementary file 7 [file Table4.xlsx]

## Sheet: Sheet1
	ID	Grade	Death	Month	score最新	性别	年龄	CD68+CD163	PD-L1 CANCER	IDH1 score	CD68	Grade	Month	术后化疗药物与方案	术后放疗与否
7	D9	0	0	70	76	0	0	0.05	170	285	9.72	0	70	X	X
7	C7	0	0	77	18	1	0	0.18	229	276	15.08	0	77	X	X
4	G8	0	0	53	10	1	0	0.36	245	256	18.15	0	53	X	X
7	F8	0	0	39	45	1	0	0	246	262	1.6	0	39	X	X
7	A7	0	0	60	15	0	0	0.08	146	291	17.46	0	60	X	X
7	B3	0	1	48	70	0	1	0.8	152	242	2.98	0	48	X	X
6	C3	0	1	15	42	1	0	0.09	143	176	2.98	0	15	X	X
7	C5	0	1	0	20	0	0	1.34	219	235	54.05	0	0	X	X
6	B7	0	1	13	0	1	0	0.73	150	217	1.45	0	13	X	X
4	F8	0	0	53	53	1	0	0.36	173	259	16.85	0	53	X	X
6	A5	0	1	9	10	0	1	0	131	225	3.87	0	9	X	X
7	A2	0			50	1	0	0	221	128	2.54	0		X	X
7	E7	0	1	33	0	0	1	0.01	192	259	0	0	33	X	X
6	F5	0	0	61	0	1	1	1.25	244	233	15.23	0	61	X	X
4	E2	0	0	60	10	0	0	6.8	126	103	24.02	0	60	X	X
6	A3	0	0	32	51	1	0	0.06	167	187	8.5	0	32	X	X
5	F10	0			43	0	1	0.58			1.85	0		X	X
1	E4	0	1	5	5	1	0	0	170	287	1.18	0	5	X	X
7	A6	0			20	1	0	0.05	73	141	3.55	0		X	X
7	F7	0	1	42	82	1	0	0.07	161	292	4.26	0	42	X	X
3	B2	0	0	73	48	1	0	0.35		193	33.14	0	73	X	X
5	A8	0			30	0	0	0.22	112	298	0.93	0		X	X
5	C8	0	0	76	37	0	0	0	259	188	5.2	0	76	X	X
5	B3	0	1	1	78	1	1	4.75	236	90	25.54	0	1	X	X
7	E4	0	0	35	35	0	0	0.24	142	217	35.64	0	35	X	X
